# Supplementary material for: Investigation into the Storage-Induced Oxidation Mechanism of Prussian Blue Analogues
Source: Materials (Basel). 2026 Jul 9;19(14):2967. doi: 10.3390/ma19142967 (PMC13413233; doi:10.3390/ma19142967)
Supplement: Supplementary file 1 [file materials-19-02967-s001.zip]

Archive with 1 entries (1 files):
- materials-4370745-supplementary.pdf
